# Supplementary material for: Kinetics of the Cell Cycle Arrest Biomarkers (TIMP2 and IGFBP7) for the Diagnosis of Acute Kidney Injury in Critically Ill COVID-19 Patients
Source: Diagnostics (Basel). 2023 Jan 15;13(2):317. doi: 10.3390/diagnostics13020317 (PMC9857893; doi:10.3390/diagnostics13020317)
Supplement: Supplementary file 1 [file diagnostics-13-00317-s001.zip]

Archive with 1 entries (1 files):
- diagnostics-2081728-supplementary.pdf
